# Supplementary material for: A novel allele of the goldfish chdB gene: Functional evaluation and evolutionary considerations
Source: J Exp Zool B Mol Dev Evol. 2018 Nov 2;330(6-7):372–83. doi: 10.1002/jez.b.22831 (PMC6587777; doi:10.1002/jez.b.22831)
Supplement: Supplementary file 1 — Supporting information [file JEZ-330-372-s001.xlsx]

## Sheet: Table S1
Table S1: Proportion of individuals with single fin and bifurcated caual fin in F2 segregants
	single caudal fin	bifurcated caudal fin	Total
chdB1/1	5	64	69
chdB1/2	4	97	101
chdB2/2	4	31	35
Total	13	192	205
chi-squared test, p>0.2

## Sheet: Table S2
Table S2: Relationship between caudal fin ray number and genotype
maximum caudal fin ray number	chdB1/1	chdB1/2	chdB2/2
less than 20	7	18	8
more than 20	62	83	27
	69	101	35
chi-squared test, p>0.2
